# Supplementary material for: Identification of Species-Specific Peptide Markers in Highly Processed Meat Products Using De Novo Sequencing
Source: Foods. 2026 Jun 26;15(13):2294. doi: 10.3390/foods15132294 (PMC13361223; doi:10.3390/foods15132294)
Supplement: Supplementary file 1 [file foods-15-02294-s001.zip]

Archive with 1 entries (1 files):
- foods-4386925-supplementary.pdf
